# Supplementary material for: Outcomes of Kidney Transplantation in Highly HLA-Sensitized Patients Treated with Intravenous Immuno-Globulin, Plasmapheresis and Rituximab: A Meta-Analysis
Source: Life (Basel). 2024 Aug 10;14(8):998. doi: 10.3390/life14080998 (PMC11355159; doi:10.3390/life14080998)
Supplement: Supplementary file 1 [file life-14-00998-s001.zip]

Archive with 1 entries (1 files):
- life-3127255-supplementary.pdf
